# Supplementary material for: SCPortalen: human and mouse single-cell centric database
Source: Nucleic Acids Res. 2017 Oct 17;46(Database issue):D781–7. doi: 10.1093/nar/gkx949 (PMC5753281; doi:10.1093/nar/gkx949)
Supplement: Supplementary Data [file gkx949_supp.zip]

Archive with 10 entries (10 files):
- nar-02451-data-e-2017-File009.pdf
- nar-02451-data-e-2017-File010.pdf
- nar-02451-data-e-2017-File011.pdf
- nar-02451-data-e-2017-File012.pdf
- nar-02451-data-e-2017-File013.pdf
- nar-02451-data-e-2017-File014.pdf
- nar-02451-data-e-2017-File015.pdf
- nar-02451-data-e-2017-File016.pdf
- nar-02451-data-e-2017-File017.pdf
- nar-02451-data-e-2017-File018.pdf
